# Supplementary material for: Alterations in Soluble Class III Peroxidases of Maize Shoots by Flooding Stress
Source: Proteomes. 2014 Jun 26;2(3):303–22. doi: 10.3390/proteomes2030303 (PMC5302756; doi:10.3390/proteomes2030303)
Supplement: Supplementary File 1 [file proteomes-02-00303-s001.zip › proteomes-54425-supplementary-final/Table S1.xlsx]

## Sheet: Sheet1
Peptide digests of the gel-bands were applied to a Peptide ES-18 column (15 cm x 0.1 mm, 2.7 µm; Sigma-Aldrich) coupled to a one-dimensional nano-flow LC system (UltiMate 3000, Thermo Fisher Scientific, Austria), separated during a 60 min gradient ranging from 95% solvent A (0.1% FA in water) to 80% solvent B (80% acetonitrile, 0.1% FA in water) and a flow rate of 0.4 µL per minute. MS analyses w…
				spectral accounts
Samples are labeled the following way: number 1-3 = day of harvest; s = stress, A-D = region cut from the gel shown in supplemental figure S1.				day 1								day 2								day 3
				control				stress				control				stress				control				stress
Accession	Description	ΣCoverage	MW [kDa]	1A	1B	1C	1D	1AS	1BS	1CS	1DS	2A	2B	2C	2D	2AS	2BS	2CS	2DS	3A	3B	3C	3D	3AS	3BS	3CS	3DS	# AAs	MW [kDa]
TC470112 homologue to UniRef100_Q7DMU6 Cluster: Pyruvate,orthophosphate dikinase; n=2; Zea mays	Rep: Pyruvate,orthophosphate dikinase - Zea mays (Maize), partial (42%)_rframe3	9.09	44.5022										2												2			407	44.5022
TC491051 homologue to UniRef100_Q9M7E5 Cluster: Elongation factor 1-alpha; n=1; Zea mays	Rep: Elongation factor 1-alpha - Zea mays (Maize), partial (79%)_rframe2	5.07	41.4941												2													375	41.4941
TC464933 homologue to UniRef100_A2YWQ1 Cluster: Heat shock protein 81-1; n=3; Oryza sativa	Rep: Heat shock protein 81-1 - Oryza sativa subsp. indica (Rice), partial (48%)_rframe1	8.83	40.9033											3														351	40.9033
TC530951 UniRef100_P04711 Cluster: Phosphoenolpyruvate carboxylase 1; n=1; Zea mays	Rep: Phosphoenolpyruvate carboxylase 1 - Zea mays (Maize), partial (27%)_rframe2	16.53	39.1751		4	4	3		3		2	2	6	3	2	2	5	2		3	3	3	2	3	4	3	2	363	39.1751
TC560752 homologue to UniRef100_Q9SLZ0 Cluster: Phosphoenolpyruvate carboxykinase [ATP]; n=1; Zea mays	Rep: Phosphoenolpyruvate carboxykinase [ATP] - Zea mays (Maize), partial (33%)_rframe3	8.07	34.6615			2												2				2						322	34.6615
TC473536 homologue to UniRef100_Q41728 Cluster: Carbonic anhydrase; n=1; Zea mays	Rep: Carbonic anhydrase - Zea mays (Maize), partial (55%)_rframe3	11.94	33.6034												3													310	33.6034
TC463433 homologue to UniRef100_Q84JX6 Cluster: Phosphoglycerate kinase; n=1; Zea mays	Rep: Phosphoglycerate kinase - Zea mays (Maize), partial (92%)_rframe1	17.76	32.9041				3																					304	32.9041
TC539203 UniRef100_Q43247 Cluster: Glyceraldehyde-3-phosphate dehydrogenase, cytosolic 3; n=1; Zea mays	Rep: Glyceraldehyde-3-phosphate dehydrogenase, cytosolic 3 - Zea mays (Maize), partial (79%)_rframe3	12.58	32.2037												2								2					302	32.2037
TC489538 homologue to UniRef100_A3QQQ3 Cluster: UDP-glucose pyrophosphorylase; n=1; Oryza sativa Indica Group	Rep: UDP-glucose pyrophosphorylase - Oryza sativa subsp. indica (Rice), partial (57%)_rframe2	7.72	31.8597															2										285	31.8597
FL189193 homologue to UniRef100_Q43267 Cluster: Phosphoenolpyruvate carboxylase; n=1; Zea mays	Rep: Phosphoenolpyruvate carboxylase - Zea mays (Maize), partial (23%)_rframe2	17.45	31.8251										3				3								3			275	31.8251
TC461876_rframe3	TC461876_rframe3	8.19	31.5399												2													293	31.5399
CO446764 homologue to UniRef100_Q07078 Cluster: Heat shock protein 81-3; n=2; Oryza sativa Japonica Group	Rep: Heat shock protein 81-3 - Oryza sativa subsp. japonica (Rice), partial (35%)_rframe2	8.48	31.271																			2						283	31.271
TC462731 UniRef100_P10719 Cluster: ATP synthase subunit beta, mitochondrial precursor; n=1; Rattus norvegicus	Rep: ATP synthase subunit beta, mitochondrial precursor - Rattus norvegicus (Rat), partial (56%)_rframe3	8.7	31.1766				2																					299	31.1766
CO445446 UniRef100_P08735 Cluster: Glyceraldehyde-3-phosphate dehydrogenase, cytosolic 1; n=1; Zea mays	Rep: Glyceraldehyde-3-phosphate dehydrogenase, cytosolic 1 - Zea mays (Maize), partial (60%)_rframe1	12.98	30.6923												2								2					285	30.6923
TC512475 UniRef100_P25462 Cluster: Glutamine synthetase, chloroplast precursor; n=1; Zea mays	Rep: Glutamine synthetase, chloroplast precursor - Zea mays (Maize), partial (58%)_rframe1	10.14	30.4453												2													286	30.4453
TC465117 homologue to UniRef100_Q8GSN3 Cluster: Non-cell-autonomous heat shock cognate protein 70; n=1; Cucurbita maxima	Rep: Non-cell-autonomous heat shock cognate protein 70 - Cucurbita maxima (Pumpkin) (Winter squash), partial (36%)_rframe2	12.81	30.3012											2				3				2				3		281	30.3012
CD437955 homologue to UniRef100_Q156J0 Cluster: Pyruvate orthophosphate dikinase; n=1; Saccharum officinarum	Rep: Pyruvate orthophosphate dikinase - Saccharum officinarum (Sugarcane), partial (29%)_rframe3	16	30.0815				2			2		2	5				4	2			5	2			3			275	30.0815
TC520944 homologue to UniRef100_P04711 Cluster: Phosphoenolpyruvate carboxylase 1; n=1; Zea mays	Rep: Phosphoenolpyruvate carboxylase 1 - Zea mays (Maize), partial (19%)_rframe2	24.32	30.0215		2		3		3				4				2				3							259	30.0215
TC464490 homologue to UniRef100_P30792 Cluster: 2,3-bisphosphoglycerate-independent phosphoglycerate mutase; n=1; Zea mays	Rep: 2,3-bisphosphoglycerate-independent phosphoglycerate mutase - Zea mays (Maize), partial (45%)_rframe3	7.91	29.9314															2										278	29.9314
CO442537 homologue to UniRef100_A2X1D2 Cluster: Phosphoglycerate kinase; n=2; Oryza sativa	Rep: Phosphoglycerate kinase - Oryza sativa subsp. indica (Rice), partial (45%)_rframe2	9.29	29.5414																				2					269	29.5414
TC467430 homologue to UniRef100_A4ZYQ0 Cluster: Chloroplast heat shock protein 70; n=1; Pennisetum glaucum	Rep: Chloroplast heat shock protein 70 - Pennisetum americanum (Pearl millet), partial (25%)_rframe2	21.07	29.4026											2				3				2						280	29.4026
TC501928_rframe2	TC501928_rframe2	8.42	29.1083																			2						273	29.1083
EC891106 similar to UniRef100_Q69V57 Cluster: Fructose-bisphosphate aldolase; n=1; Oryza sativa Japonica Group	Rep: Fructose-bisphosphate aldolase - Oryza sativa subsp. japonica (Rice), partial (66%)_rframe2	15.44	29.05												3								2					272	29.05
TC489324 similar to UniRef100_Q93XV7 Cluster: Hydroxypyruvate reductase; n=1; Bruguiera gymnorhiza	Rep: Hydroxypyruvate reductase - Bruguiera gymnorhiza, partial (66%)_rframe3	7.63	28.6277																								2	262	28.6277
TC533381 UniRef100_Q7DMU6 Cluster: Pyruvate,orthophosphate dikinase; n=2; Zea mays	Rep: Pyruvate,orthophosphate dikinase - Zea mays (Maize), partial (25%)_rframe2	25	27.8779					2	3	4			4				3	2		2	4	3			3		2	252	27.8779
TC473627 homologue to UniRef100_Q09054 Cluster: Glyceraldehyde-3-phosphate dehydrogenase, cytosolic 2; n=1; Zea mays	Rep: Glyceraldehyde-3-phosphate dehydrogenase, cytosolic 2 - Zea mays (Maize), partial (66%)_rframe3	6.13	27.874																				2					261	27.874
CO450165 homologue to UniRef100_A2YWQ1 Cluster: Heat shock protein 81-1; n=3; Oryza sativa	Rep: Heat shock protein 81-1 - Oryza sativa subsp. indica (Rice), partial (32%)_rframe3	8.64	27.3798											2														243	27.3798
FL252927 homologue to UniRef100_Q84KR7 Cluster: Phosphoenolpyruvate carboxylase; n=3; Zea mays	Rep: Phosphoenolpyruvate carboxylase - Zea mays (Maize), partial (20%)_rframe2	24.59	27.1987		2	4	3		3		2		5	3	2		5	2		3	4	3	2	2	5	3	2	244	27.1987
TC498708 UniRef100_Q08062 Cluster: Malate dehydrogenase, cytoplasmic; n=2; Zea mays	Rep: Malate dehydrogenase, cytoplasmic - Zea mays (Maize), partial (58%)_rframe3	9.8	26.9122												2													255	26.9122
TC498345 similar to UniRef100_P09189 Cluster: Heat shock cognate 70 kDa protein; n=1; Petunia x hybrida	Rep: Heat shock cognate 70 kDa protein - Petunia hybrida (Petunia), partial (23%)_rframe3	14.11	26.7319											2				2				2				2		248	26.7319
TC468873 UniRef100_P09315 Cluster: Glyceraldehyde-3-phosphate dehydrogenase A, chloroplast precursor; n=4; Zea mays	Rep: Glyceraldehyde-3-phosphate dehydrogenase A, chloroplast precursor - Zea mays (Maize), partial (59%)_rframe2	10.76	26.4425												2													251	26.4425
TC512668 similar to UniRef100_P31542 Cluster: ATP-dependent Clp protease ATP-binding subunit clpA homolog CD4B, chloroplast precursor; n=1; Solanum lycopersicum	Rep: ATP-dependent Clp protease ATP-binding subunit clpA homolog CD4B, chloroplast precursor - Solanum lycopersicum (Tomato) (Lycopersicon esculentum), partial (24%)_rframe3	8.66	26.1875																			2						231	26.1875
TC506116 similar to UniRef100_Q53NM9 Cluster: DnaK-type molecular chaperone hsp70-rice; n=1; Oryza sativa Japonica Group	Rep: DnaK-type molecular chaperone hsp70-rice - Oryza sativa subsp. japonica (Rice), partial (31%)_rframe3	9.78	24.5163																			2				2		225	24.5163
TC481817 UniRef100_P16243 Cluster: NADP-dependent malic enzyme, chloroplast precursor; n=2; Zea mays	Rep: NADP-dependent malic enzyme, chloroplast precursor - Zea mays (Maize), partial (28%)_rframe3	16.97	23.9284							3												3				2		218	23.9284
FL407260 UniRef100_O04014 Cluster: Ribosomal protein S6 RPS6-1; n=1; Zea mays	Rep: Ribosomal protein S6 RPS6-1 - Zea mays (Maize), partial (57%)_rframe1	19.23	23.4515								2				3								2				2	208	23.4515
TC515296_rframe2	TC515296_rframe2	10.05	23.1766												3													209	23.1766
FL022246 UniRef100_P93805 Cluster: Phosphoglucomutase, cytoplasmic 2; n=1; Zea mays	Rep: Phosphoglucomutase, cytoplasmic 2 - Zea mays (Maize), partial (29%)_rframe2	12.74	22.7347															2				2						212	22.7347
FL129463 UniRef100_P11155 Cluster: Pyruvate, phosphate dikinase, chloroplast precursor; n=1; Zea mays	Rep: Pyruvate, phosphate dikinase, chloroplast precursor - Zea mays (Maize), partial (15%)_rframe3	18.85	20.9836			3				2			2			2					2			2	2			191	20.9836
NP1386500 GB	AY705912.1 AAV67793.1 hypothetical protein [Zea mays]_rframe1	26.46	20.3603				2											2										189	20.3603
TC538137 homologue to UniRef100_Q40693 Cluster: Heat shock protein 70; n=1; Oryza sativa	Rep: Heat shock protein 70 - Oryza sativa (Rice), partial (22%)_rframe1	14.04	18.6439															2										171	18.6439
FL103519 homologue to UniRef100_P04711 Cluster: Phosphoenolpyruvate carboxylase 1; n=1; Zea mays	Rep: Phosphoenolpyruvate carboxylase 1 - Zea mays (Maize), partial (12%)_rframe1	9.88	18.1935																		3							172	18.1935
BG517769 homologue to UniRef100_P0C1M0 Cluster: ATP synthase subunit gamma, chloroplast precursor [Contains: Inceptin]; n=1; Zea mays	Rep: ATP synthase subunit gamma, chloroplast precursor [Contains: Inceptin] - Zea mays (Maize), partial (43%)_rframe1	11.69	17.2781												2													154	17.2781
BG462682 similar to UniRef100_Q39640 Cluster: Glycolate oxidase; n=1; Cucurbita cv. Kurokawa Amakuri	Rep: Glycolate oxidase - Cucurbita cv. Kurokawa Amakuri, partial (38%)_rframe1	13.48	15.3323								2																	141	15.3323
CF011630 homologue to UniRef100_Q08069 Cluster: 40S ribosomal protein S8; n=1; Zea mays	Rep: 40S ribosomal protein S8 - Zea mays (Maize), partial (59%)_rframe1	25.38	14.7077												2													130	14.7077
TC546863 homologue to UniRef100_Q7SIC9 Cluster: Transketolase, chloroplast; n=1; Zea mays	Rep: Transketolase, chloroplast - Zea mays (Maize), partial (20%)_rframe3	16.92	14.129			2																						130	14.129
