# Supplementary material for: Alterations in Soluble Class III Peroxidases of Maize Shoots by Flooding Stress
Source: Proteomes. 2014 Jun 26;2(3):303–22. doi: 10.3390/proteomes2030303 (PMC5302756; doi:10.3390/proteomes2030303)
Supplement: Supplementary File 1 [file proteomes-02-00303-s001.zip › proteomes-54425-supplementary-final/Table S3.xls]

## Sheet: spot pI 9.6
Peroxibase
OK	Accession	Entry	Description	mW (Da)	pI (pH)	PLGS Score	Peptides	Theoretical Peptides	Coverage (%)	Precursor RMS Mass Error (ppm)	Products	Digest Peptides	Modified Peptides	Products RMS Mass Error (ppm)	Products RMS RT Error (min)	Amount (fmol)	Amount (ngrams)	Protein ID
1	ZmPrx06	ZmPrx06	Zea mays Monocotyledons Class III peroxidase Intron 1 complete	33191	6.1963	292.377	6	22	32.8125	20.3465	56	5	0	33.2598	0.0219667	0	0	12	Products RMS RT Error (min)	Protein ID
1	ZmPrx118	ZmPrx118	Zea mays Monocotyledons Class III peroxidase complete	36947	5.521	198.504	10	25	21.6617	19.3532	76	7	1	28.4288	0.0218375	0	0	36	0.0199	12,
1	ZmPrx97	ZmPrx97	Zea mays Monocotyledons Class III peroxidase Intron 1 complete	37617	6.564	188.164	12	23	38.2857	13.8771	74	9	1	29.6427	0.0238007	0	0	143	0.0202	12,
1	ZmPrx124	ZmPrx124	Zea mays Monocotyledons Class III peroxidase 3 Introns complete	37396	4.6509	184.106	15	28	40.3509	19.6906	100	11	1	29.6248	0.0220386	0	0	42	0.0233	12,
1	ZmPrx125	ZmPrx125	Zea mays Monocotyledons Class III peroxidase complete	33785	8.5547	175.068	10	25	35	23.5229	76	8	2	31.8311	0.0190535	0	0	43	0.0246	12,
1	ZmPrx06	ZmPrx06	Zea mays Monocotyledons Class III peroxidase Intron 1 complete	33191	6.1963	292.377	6	22	32.8125	20.3465	56	5	0	33.2598	0.0219667	0	0	12	Products RMS RT Error (min)	Protein ID
OK	Precursor MH+ (Da)	z	Peak mW	Peptide MH+ (Da)	MH+ Error (Da)	MH+ Error (ppm)	Score	Start	End	Sequence	Modifications	Retention Time (min)	Query Tool	Intensity	Peptide Type	Products	BY Matches	Products RMS Mass Error (ppm)	Products RMS RT Error (min)	Protein ID
1	1710.92	2	1710.92	1710.92	0.004	2.314	5.9595	131	147	(R)DSVVALGGPSWTVPLGR(R)		31.1722	PLGS Databank Search	4503	Pass One Match	11	b3b3°b5°b6°b11b13y2y4y8y12y13	32.426	0.0199	12,
1	2280.17	3	2280.17	2280.07	0.0931	40.8177	5.2573	180	201	(K)GFTATEMATLSGAHTIGQAQCK(N)	Carbamidomethyl C (21)	30.4106	PLGS Databank Search	2658	Pass Two Match	10	b3°b6°b10b12y4y4*y8*y11*y12y22	34.0141	0.0202	12,
1	1558.76	2	1558.76	1558.8	-0.0408	-26.1677	5.2374	299	313	(K)MGNLSPLTGSQGQIR(L)		30.0173	PLGS Databank Search	4230	Pass Two Match	16	b3b5°b6b6*b6°b8*b8°b10*b11*b14*y2y5y6y9y14y15	32.0387	0.0233	12,
1	1891.89	2.7	1891.89	1891.9	-0.0115	-6.0937	5.1624	280	298	(R)NFASNSAAFSSAFAAAMVK(M)		28.7918	PLGS Databank Search	6588	Pass One Match	11	b2*b4°b5b5°b6b6*b10*b12b13°b14°y10	35.4797	0.0246	12,
0	3392.73	3.89	3392.73	3392.75	-0.0173	-5.0862	4.899	148	179	(R)RDSTTASLSLANSDLPPPFFNLGQLITAFGNK(G)		31.3494	PLGS Databank Search	12459	Pass One Match	8	b3b10°b14°y7*y8y8°y11*y32	32.6764	0.0201	12,
0	359.17	1	359.17	359.167	0.0029	8.0436	0	148	150	(R)RDS(T)		33.178	PLGS Databank Search	1746	In Source Fragment	0		0	0	12,
1	ZmPrx118	ZmPrx118	Zea mays Monocotyledons Class III peroxidase complete	36947	5.521	198.504	10	25	21.6617	19.3532	76	7	1	28.4288	0.0218375	0	0	36	0.0199	12,
OK	Precursor MH+ (Da)	z	Peak mW	Peptide MH+ (Da)	MH+ Error (Da)	MH+ Error (ppm)	Score	Start	End	Sequence	Modifications	Retention Time (min)	Query Tool	Intensity	Peptide Type	Products	BY Matches	Products RMS Mass Error (ppm)	Products RMS RT Error (min)	Protein ID
1	1638.86	2.4	1638.86	1638.86	-0.0011	-0.6773	5.5857	222	236	(R)TDPALHPAYAADLKR(R)		26.9876	PLGS Databank Search	1980	Pass One Match	7	b2b2°b4°b6b10b11y9	29.9372	0.018	36,
1	1007.47	1	1007.47	1007.5	-0.0297	-29.5241	5.4221	103	111	(R)GFEVIDEAK(A)		29.7895	PLGS Databank Search	1950	Pass Two Match	8	b2b4b6b7b9y3y3°y9	27.9658	0.0227	36,
1	1182.57	2	1182.57	1182.59	-0.0172	-14.5205	5.3056	93	102	(K)YSPANFQSLR(G)		26.0617	PLGS Databank Search	2134	Pass Two Match	6	b1b4b6b7°y3y9	34.6623	0.0115	36,
1	2894.4	3	2894.4	2894.41	-0.0052	-1.7864	5.128	250	274	(R)TTVPLDTVTPNAFDNQYFKNVLEHK(V)	Deamidation N (11), Deamidation N (15), Deamidation N (20)	33.0494	PLGS Databank Search	2793	Variable Modification	14	b6b6°b7b7°b8b11*b15°y3y7*y9y9*y10°y12°y21	30.1594	0.0213	36,
1	1096.53	1.7	1096.53	1096.52	0.0047	4.3098	5.0702	112	120	(K)AVVEEHCPR(T)	Carbamidomethyl C (7)	29.1814	PLGS Databank Search	4587	Pass One Match	9	b2b4b4°b5°b8b9°y6°y8°y9	8.6705	0.0253	36,
0	499.274	1	499.274	499.299	-0.0245	-48.9862	4.9564	146	150	(R)VPAGR(R)		26.0457	PLGS Databank Search	4005	Pass Two Match	4	b2b3b4y3	28.4228	0.0293	36,
0	2171.05	2	2171.05	2171.07	-0.0141	-6.488	4.923	250	268	(R)TTVPLDTVTPNAFDNQYFK(N)		28.8284	PLGS Databank Search	2734	Pass One Match	7	b2b12*b17°y7y9y10°y11°	19.4631	0.0217	36,
0	1859.87	2	1859.87	1859.88	-0.0158	-8.4987	0	250	266	(R)TTVPLDTVTPNAFDNQY(F)		28.33	PLGS Databank Search	1708	In Source Fragment	16	b2b2°b13°y1y2*y3y4°y5y5*y6y6°y7y7°y9°y12°y15°	32.3463	0.0212	36,
1	413.21	1	413.21	413.214	-0.0045	-10.9886	0	272	274	(L)EHK(V)		33.1311	PLGS Databank Search	5163	In Source Fragment	3	b3b3°y2	37.3095	0.0187	36,
1	399.223	1	399.223	399.224	-0.001	-2.4538	0	112	115	(K)AVVE(E)		27.3615	PLGS Databank Search	16167	In Source Fragment	2	b4y2	27.1409	0.0315	36,
1	ZmPrx97	ZmPrx97	Zea mays Monocotyledons Class III peroxidase Intron 1 complete	37617	6.564	188.164	12	23	38.2857	13.8771	74	9	1	29.6427	0.0238007	0	0	143	0.0202	12,
OK	Precursor MH+ (Da)	z	Peak mW	Peptide MH+ (Da)	MH+ Error (Da)	MH+ Error (ppm)	Score	Start	End	Sequence	Modifications	Retention Time (min)	Query Tool	Intensity	Peptide Type	Products	BY Matches	Products RMS Mass Error (ppm)	Products RMS RT Error (min)	Protein ID
1	1860.93	3	1860.93	1860.93	0.0015	0.8174	5.2788	205	222	(K)GLDAFDMITLSGAHSIGR(S)		28.7787	PLGS Databank Search	1719	Pass One Match	4	b8b9b10°y17	17.7986	0.0308	143,
1	1206.6	2	1206.6	1206.61	-0.0082	-6.7994	5.2562	83	91	(R)LLFHDCFVR(G)	Carbamidomethyl C (6)	24.5347	PLGS Databank Search	9635	Pass One Match	6	b6b7b9y5°y7y9	29.7595	0.0193	143,
1	1355.64	2	1355.64	1355.65	-0.0066	-4.8332	5.0831	269	279	(K)TPDVLDNQYYK(N)		27.4151	PLGS Databank Search	4799	Pass One Match	10	b2°b3°b7b8°b9*b9°y5*y6°y8y8°	34.5272	0.0303	143,
1	1189.65	2	1189.65	1189.6	0.0462	38.7993	5.0221	71	82	(K)ATDAGMQAGLVR(L)		29.0632	PLGS Databank Search	3543	Pass Two Match	7	b9*y8y9*y10*y10°y11*y12	31.9482	0.019	143,
1	831.424	2	831.424	831.432	-0.0074	-8.9562	5.0002	333	340	(K)TAANGEIR(K)		23.7024	PLGS Databank Search	2434	Pass One Match	6	b5b5*b5°b6y5*y6*	32.586	0.0211	143,
0	2184.13	2.95	2184.13	2184.13	0.0029	1.3367	4.9941	286	305	(K)VLFTSDAALTTNFTSNNLVR(A)		30.149	PLGS Databank Search	36982	Pass One Match	6	y1y6*y7°y10°y12*y20	19.928	0.0156	143,
0	2257.04	3	2257.04	2257.02	0.0204	9.0243	4.9604	92	112	(R)GCDGSVLLDTFSNDTSLTPEK(F)	Carbamidomethyl C (2), Deamidation N (13)	26.9789	PLGS Databank Search	3897	Variable Modification	11	b6b7b8°b9b12°y2y2°y4y7°y8y17°	34.7915	0.0178	143,
0	1628.84	2	1628.84	1628.81	0.0291	17.8382	4.9201	306	318	(R)AYADFVPYLWQQK(F)		29.9851	PLGS Databank Search	2024	Pass Two Match	7	b2b4°b6°y2y5*y10°y11*	25.8315	0.0209	143,
0	2265.03	3.13	2265.03	2265.06	-0.0299	-13.2204	4.6109	132	153	(K)AEIEAACPGTVSCADIVAFAGR(D)	Carbamidomethyl C (7), Carbamidomethyl C (13)	27.3507	PLGS Databank Search	13087	Pass Two Match	4	b2b5°b11°y8	27.9507	0.0335	143,
1	698.31	1	698.31	698.314	-0.0044	-6.3523	0	275	279	(D)NQYYK(N)		27.4119	PLGS Databank Search	2925	In Source Fragment	3	b1b3y5*	30.9294	0.0284	143,
0	685.366	1	685.366	685.367	-0.0011	-1.6102	0	314	318	(Y)LWQQK(F)		31.2279	PLGS Databank Search	2130	In Source Fragment	4	b5y4y4*y5*	22.8062	0.0311	143,
1	999.51	1	999.51	999.504	0.006	5.9909	0	73	82	(T)DAGMQAGLVR(L)		27.942	PLGS Databank Search	9041	In Source Fragment	6	b3b5y1y8*y9y9*	27.5714	0.0213	143,
1	ZmPrx124	ZmPrx124	Zea mays Monocotyledons Class III peroxidase 3 Introns complete	37396	4.6509	184.106	15	28	40.3509	19.6906	100	11	1	29.6248	0.0220386	0	0	42	0.0233	12,
OK	Precursor MH+ (Da)	z	Peak mW	Peptide MH+ (Da)	MH+ Error (Da)	MH+ Error (ppm)	Score	Start	End	Sequence	Modifications	Retention Time (min)	Query Tool	Intensity	Peptide Type	Products	BY Matches	Products RMS Mass Error (ppm)	Products RMS RT Error (min)	Protein ID
1	587.377	1	587.377	587.376	5.0E-4	0.8092	5.7607	181	185	(K)IVDLK(T)		26.0222	PLGS Databank Search	1512	Pass Two Match	5	b3b4y2y4y4°	24.4145	0.022	42,
1	2420.2	2.65	2420.2	2420.2	0.003	1.2242	5.6268	121	142	(K)AKLEDACPLTVSCADIIVMAAR(D)	Carbamidomethyl C (7), Carbamidomethyl C (13), Oxidation M (19)	32.0507	PLGS Databank Search	2997	Variable Modification	11	b4°b9°b11b13y4y5y7y8y11y21°y22	28.3872	0.0199	42,
1	1208.61	1.95	1208.61	1208.58	0.0348	28.7828	5.4223	86	96	(R)GCDASIMLVSR(N)	Carbamidomethyl C (2)	25.7183	PLGS Databank Search	32258	Pass Two Match	9	b7b8b11°y1y3y3°y4°y9y11	26.983	0.0208	42,
1	1315.67	2.62	1315.67	1315.69	-0.0112	-8.4795	5.4215	323	334	(R)IEVLTGDNGEIR(S)		30.5561	PLGS Databank Search	7584	Pass One Match	10	b2b3b3°b4b5b6y5°y6y8°y12	22.6909	0.0157	42,
1	1867.92	2.72	1867.92	1867.93	-0.0089	-4.7583	5.2385	143	159	(R)DAVYLSNGPRYAVETGR(R)		25.0166	PLGS Databank Search	18194	Missed Cleavage	9	b2°b6b10*b11y6y6°y7y11°y17	32.4091	0.0222	42,
0	2565.33	2.76	2565.33	2565.28	0.0417	16.2491	4.9299	220	242	(R)LYNYSGHVGQDPSLNKAYAAQLR(E)		34.2827	PLGS Databank Search	2851	Missed Cleavage	12	b5*b6*b7°b9b12°b13b20*y1y2y6*y12*y23	28.1458	0.0231	42,
0	1411.62	2.26	1411.62	1411.65	-0.0319	-22.6108	4.8666	262	272	(R)SPYTFDLSYYR(N)		26.4995	PLGS Databank Search	4928	Pass Two Match	6	b6°b7b7°y5°y7°y9	33.5134	0.0287	42,
0	1258.69	2	1258.69	1258.68	0.0097	7.6998	4.8149	112	122	(R)GYAEIEHIKAK(L)		26.7226	PLGS Databank Search	1574	Missed Cleavage	6	b4°b5°b6°b7°b8°y2	43.5361	0.0232	42,
0	1091.61	2	1091.61	1091.55	0.0605	55.4707	4.7493	143	152	(R)DAVYLSNGPR(Y)		29.519	PLGS Databank Search	1944	Pass Two Match	5	b3b5b10*y3y9*	32.4394	0.0352	42,
0	1353.71	2	1353.71	1353.75	-0.0351	-25.9372	4.6597	197	209	(K)DLVVLSGSHTIGR(A)		32.3578	PLGS Databank Search	1863	Pass Two Match	9	b2°b6°b9b10°b11°b12°y1y7°y13	28.2669	0.0162	42,
0	1653.79	2	1653.79	1653.8	-0.0088	-5.3234	4.65	97	111	(R)NGTAERDAFPSYGLR(G)		25.0545	PLGS Databank Search	2618	Pass One Match	6	b3b4*b5°b11y3y13°	27.5815	0.025	42,
1	1236.61	2	1236.61	1236.6	0.0136	11.0036	0	143	153	(R)DAVYLSNGPRY(A)		25.0107	PLGS Databank Search	4685	In Source Fragment	3	b6b11y9*	27.1075	0.0199	42,
1	1201.61	2	1201.61	1201.61	0.0056	4.6217	0	149	159	(S)NGPRYAVETGR(R)		25.0102	PLGS Databank Search	8530	In Source Fragment	1	y11°	0	0	42,
1	474.292	1	474.292	474.292	-1.0E-4	-0.1739	0	182	185	(I)VDLK(T)		26.0741	PLGS Databank Search	6320	In Source Fragment	1	y4	22.1389	0.0232	42,
1	1056.52	1	1056.52	1056.51	0.0123	11.6423	0	143	152	(R)DAVYLSNGPR(Y)		26.4197	PLGS Databank Search	5977	In Source Fragment	7	b3b7b7°y2y4*y7*y8	32.4531	0.0183	42,
1	ZmPrx125	ZmPrx125	Zea mays Monocotyledons Class III peroxidase complete	33785	8.5547	175.068	10	25	35	23.5229	76	8	2	31.8311	0.0190535	0	0	43	0.0246	12,
OK	Precursor MH+ (Da)	z	Peak mW	Peptide MH+ (Da)	MH+ Error (Da)	MH+ Error (ppm)	Score	Start	End	Sequence	Modifications	Retention Time (min)	Query Tool	Intensity	Peptide Type	Products	BY Matches	Products RMS Mass Error (ppm)	Products RMS RT Error (min)	Protein ID
1	2932.52	3	2932.52	2932.5	0.0203	6.9098	5.2762	120	148	(R)VSCADILAMATRDAIALAGGPAYAVELGR(L)	Carbamidomethyl C (3)	30.0431	PLGS Databank Search	7058	Pass One Match	12	b2°b4°b6b10°b12b22y9y9°y11°y12y13y29	37.1463	0.0142	43,
1	1307.69	2	1307.69	1307.64	0.0441	33.7305	5.1381	120	131	(R)VSCADILAMATR(D)	Carbamidomethyl C (3)	23.8862	PLGS Databank Search	2112	Pass Two Match	8	b2b4°b5b9b10y2y2°y3	32.4103	0.0223	43,
1	1356.64	2.23	1356.64	1356.64	0.0052	3.8616	5.1018	223	234	(K)LAAWCPDGVDPR(V)	Carbamidomethyl C (5)	32.0607	PLGS Databank Search	18489	Pass One Match	9	b2b3b6y2y3y3°y5°y7y12	30.2788	0.0144	43,
0	2194.1	3	2194.1	2194.08	0.0164	7.4795	4.8806	254	273	(R)NLQSGMGLLASDQVLYTDPR(S)	Oxidation M (6)	27.3457	PLGS Databank Search	5078	Variable Modification	10	b2*b5b5*b5°b7*b8y3°y10°y11°y14	20.4646	0.0205	43,
0	2139.11	3	2139.11	2139.12	-0.0042	-1.9665	4.8696	88	107	(K)DHPINLSLAGDGFDTVIRAK(A)		32.5297	PLGS Databank Search	2603	Missed Cleavage	7	b6b7*b10b11*b13*b14*b20*	36.8261	0.023	43,
0	1940.95	2	1940.95	1940.97	-0.0216	-11.1088	4.6633	88	105	(K)DHPINLSLAGDGFDTVIR(A)	Deamidation N (5)	26.6429	PLGS Databank Search	2882	Variable Modification	11	b5b5°b8*b9b9*b10*b15°y6y8y11°y13°	32.4431	0.0228	43,
0	2255.17	3	2255.17	2255.25	-0.0864	-38.2979	4.5901	3	25	(R)LSAAALLLALAAAGSVCSAQQLR(R)	Carbamidomethyl C (17)	30.3332	PLGS Databank Search	2222	Pass Two Match	7	b3y2y8y8*y9y11y11*	25.7289	0.0193	43,
0	1088.57	2	1088.57	1088.52	0.0546	50.1585	4.5262	246	253	(R)VFDNQYFR(N)		25.9682	PLGS Databank Search	2345	Pass Two Match	6	b3°b4b8*y2y5*y8*	35.7634	0.0143	43,
0	483.217	1	483.217	483.22	-0.0032	-6.6709	0	254	258	(R)NLQSG(M)		27.5717	PLGS Databank Search	1899	In Source Fragment	1	b5*	0	0	43,
1	2914.52	3.55	2914.52	2914.49	0.0323	11.0704	0	120	148	(R)VSCADILAMATRDAIALAGGPAYAVELGR(L)	Carbamidomethyl C (3)	30.3094	PLGS Databank Search	12168	Neutral Loss (H2O)	5	b6°b29y2y4°y8	34.6912	0.0121	43,

## Sheet: spot pI  8.0
Flutstress 2
First run
Uniprot_plants
OK	Accession	Entry	Description	mW (Da)	pI (pH)	PLGS Score	Peptides	Theoretical Peptides	Coverage (%)	Precursor RMS Mass Error (ppm)	Products	Digest Peptides	Modified Peptides	Products RMS Mass Error (ppm)	Products RMS RT Error (min)	Amount (fmol)	Amount (ngrams)	Protein ID
1	A5H454	PER66_MAIZE	RecName Full Peroxidase 66 EC 1 11 1 7 AltName Full Plasma membrane bound peroxidase 3 2 Short	33398	8.02	194.729	2	22	10.9375	3.6559	22	2	1	26.1224	0.0115326	0	0	19981
OK	Precursor MH+ (Da)	z	Peak mW	Peptide MH+ (Da)	MH+ Error (Da)	MH+ Error (ppm)	Score	Start	End	Sequence	Modifications	Retention Time (min)	Query Tool	Intensity	Peptide Type	Products	BY Matches	Products RMS Mass Error (ppm)	Products RMS RT Error (min)	Protein ID
1	1696.94	2	1696.94	1696.94	0.0041	2.4418	5.8536	134	150	(R)DGVVALGGPSWTVLLGR(R)		33.2735	PLGS Databank Search	8651	Pass One Match	13	b3b4°b5b6y2y3y4y9y10y11y11°y12y13	26.9361	0.0099	19981,
0	1889.96	2	1889.96	1889.95	0.0086	4.5572	5.2711	39	56	(R)SCPNALSTIRSGVNSAVR(Q)	Carbamidomethyl C (2), Deamidation N (14)	31.39	PLGS Databank Search	5081	Variable Modification	9	b7°b9°b12b15*y5*y8*y11y12y18	24.9003	0.0136	19981,
OK	Accession	Entry	Description	mW (Da)	pI (pH)	PLGS Score	Peptides	Theoretical Peptides	Coverage (%)	Precursor RMS Mass Error (ppm)	Products	Digest Peptides	Modified Peptides	Products RMS Mass Error (ppm)	Products RMS RT Error (min)	Amount (fmol)	Amount (ngrams)	Protein ID
2	A5H453	PER42_MAIZE	RecName Full Peroxidase 42 EC 1 11 1 7 AltName Full Plasma membrane bound peroxidase 3 1 Short	32990	5.5928	1207.63	4	16	14.3302	8.5637	48	4	0	18.4076	0.0160033	0	0	19943
OK	Precursor MH+ (Da)	z	Peak mW	Peptide MH+ (Da)	MH+ Error (Da)	MH+ Error (ppm)	Score	Start	End	Sequence	Modifications	Retention Time (min)	Query Tool	Intensity	Peptide Type	Products	BY Matches	Products RMS Mass Error (ppm)	Products RMS RT Error (min)	Protein ID
2	1696.94	2	1696.94	1696.94	0.006	3.5449	7.373	134	150	(R)DGVVALGGPSWTVLLGR(R)		84.7296	PLGS Databank Search	30671	Pass One Match	26	b2b3b4b4°b5b6b6°b7°b8b8°b11b12y1y2y3y6y7y8y9y10y10°y11y12y13y14y17	17.7411	0.0094	19943,
2	992.536	1.85	992.536	992.541	-0.005	-5.0357	6.6361	103	111	(R)AFDVVNSIK(A)		62.1694	PLGS Databank Search	16621	Pass One Match	11	b7°b8y1y2y3y4*y5y6y7y7°y9	18.4595	0.0175	19943,
2	1501.77	2	1501.77	1501.78	-0.005	-3.3475	6.2217	298	312	(K)MGNLGPLTGTSGQIR(L)		62.7943	PLGS Databank Search	4121	Pass One Match	6	b3b5*b11b13°y8*y11	16.3819	0.0255	19943,
1	707.343	1	707.343	707.355	-0.0111	-15.6275	5.7732	313	317	(R)LTCWK(L)	Carbamidomethyl C (3)	74.421	PLGS Databank Search	1550	Pass Two Match	5	b1b3b4b5°y4°	23.3337	0.0233	19943,
Second run
ZmAPx02
OK	Accession	Entry	Description	mW (Da)	pI (pH)	PLGS Score	Peptides	Theoretical Peptides	Coverage (%)	Precursor RMS Mass Error (ppm)	Products	Digest Peptides	Modified Peptides	Products RMS Mass Error (ppm)	Products RMS RT Error (min)	Amount (fmol)	Amount (ngrams)	Protein ID
2	Q05431	APX1_ARATH	RecName Full L ascorbate peroxidase 1 cytosolic Short AP Short AtAPx01 EC 1 11 1 11	27543	5.6748	445.612	7	24	36	27.3172	45	5	0	27.894	0.022526	0	0	1706
OK	Precursor MH+ (Da)	z	Peak mW	Peptide MH+ (Da)	MH+ Error (Da)	MH+ Error (ppm)	Score	Start	End	Sequence	Retention Time (min)	Query Tool	Intensity	Peptide Type	Products	BY Matches	Products RMS Mass Error (ppm)	Products RMS RT Error (min)	Protein ID
2	2280.07	2.26	2280.07	2280.06	0.0115	5.0641	6.2226	173	192	(R)SGFEGAWTSNPLIFDNSYFK(E)	83.4072	PLGS Databank Search	17037	Pass One Match	16	b4b6b6°b7b7°b13b13*y1y3y4y5y6y7y8y13y20	19.6209	0.0136	1706,
0	1249.62	2	1249.62	1249.62	-4.0E-4	-0.33	5.4614	120	130	(R)EDKPQPPPEGR(L)	59.0721	PLGS Databank Search	1775	Pass One Match	4	b4°b5*y2y4°	17.7939	0.0265	1706,
0	3635.99	4	3635.99	3635.83	0.1653	45.4579	5.3972	86	119	(R)EQFPTISFADFHQLAGVVAVEVTGGPDIPFHPGR(E)	76.0696	PLGS Databank Search	2677	Pass Two Match	4	b6*b28y22y34	32.6869	0.0219	1706,
0	1611.91	2.6	1611.91	1611.91	0.0024	1.4635	5.3937	210	223	(K)ALLDDPVFRPLVEK(Y)	73.8037	PLGS Databank Search	4947	Pass One Match	10	b2b3b7b8b8°b9b10b13°y2°y3°	30.4526	0.0281	1706,
0	1343.72	2	1343.72	1343.65	0.075	55.7828	5.006	4	14	(K)NYPTVSEDYKK(A)	68.9242	PLGS Databank Search	2056	Pass Two Match	6	b2b3*b5°b6b7b10*	34.914	0.021	1706,
0	699.332	1	699.332	699.335	-0.0027	-3.7964	0	86	91	(R)EQFPTI(S)	74.8025	PLGS Databank Search	1832	In Source Fragment	4	b1b3*b6°y3°	40.315	0.0329	1706,
0	662.316	1	662.316	662.314	0.0012	1.772	0	4	9	(K)NYPTVS(E)	70.3482	PLGS Databank Search	1617	In Source Fragment	1	y2°	0	0	1706,
OK	Accession	Entry	Description	mW (Da)	pI (pH)	PLGS Score	Peptides	Theoretical Peptides	Coverage (%)	Precursor RMS Mass Error (ppm)	Products	Digest Peptides	Modified Peptides	Products RMS Mass Error (ppm)	Products RMS RT Error (min)	Amount (fmol)	Amount (ngrams)	Protein ID
2	Q9FE01	APX2_ORYSJ	RecName Full L ascorbate peroxidase 2 cytosolic EC 1 11 1 11 AltName Full APXb AltName Full O	27100	5.0259	277.316	2	18	5.5777	3.7152	20	1	0	22.6048	0.0249632	0	0	1711
OK	Precursor MH+ (Da)	z	Peak mW	Peptide MH+ (Da)	MH+ Error (Da)	MH+ Error (ppm)	Score	Start	End	Sequence	Retention Time (min)	Query Tool	Intensity	Peptide Type	Products	BY Matches	Products RMS Mass Error (ppm)	Products RMS RT Error (min)	Protein ID
2	1533.75	2.71	1533.75	1533.74	0.0046	2.9788	6.1395	40	53	(R)LAWHSAGTFDVSSR(T)	60.2767	PLGS Databank Search	23702	Pass One Match	19	b4b6b6°b7°b9b9°b10y1y2y2°y3y3°y4y5y7°y8°y10y11°y14	22.9311	0.0249	1711,
2	705.35	1	705.35	705.347	0.0031	4.328	0	40	46	(R)LAWHSAG(T)	59.3537	PLGS Databank Search	4835	In Source Fragment	1	y2	15.1219	0.0265	1711,
TrEMBL_plants
ZmAPx01
OK	Accession	Entry	Description	mW (Da)	pI (pH)	PLGS Score	Peptides	Theoretical Peptides	Coverage (%)	Precursor RMS Mass Error (ppm)	Products	Digest Peptides	Modified Peptides	Products RMS Mass Error (ppm)	Products RMS RT Error (min)	Amount (fmol)	Amount (ngrams)	Protein ID
2	B6UB73	B6UB73_MAIZE	SubName Full APx1 Cytosolic Ascorbate Peroxidase	27367	5.5781	6767.26	12	21	46.4	3.7598	145	9	0	20.9802	0.0189788	0	0	218429
2	B6TM55	B6TM55_MAIZE	SubName Full APx1 Cytosolic Ascorbate Peroxidase	27290	5.458	6596.22	10	21	39.2	3.8977	129	8	0	20.9325	0.0182875	0	0	213412
2	K7UVG7	K7UVG7_MAIZE	SubName Full Uncharacterized protein	17011	5.1841	5854.72	5	14	37.6623	3.1414	81	5	0	17.7746	0.0131429	0	0	1305518
OK	Precursor MH+ (Da)	z	Peak mW	Peptide MH+ (Da)	MH+ Error (Da)	MH+ Error (ppm)	Score	Start	End	Sequence	Retention Time (min)	Query Tool	Intensity	Peptide Type	Products	BY Matches	Products RMS Mass Error (ppm)	Products RMS RT Error (min)	Protein ID
2	1583.92	2.58	1583.92	1583.92	0.0066	4.1417	8.2197	210	223	(K)ALLSDPVFRPLVEK(Y)	72.8901	PLGS Databank Search	46757	Pass One Match	20	b2b3b4b5b9y1y2y2°y3y3°y5y6y7y8y9y9°y10y11y12y14	13.5	0.0134	218429,
2	1841.99	2.7	1841.99	1841.99	0.0017	0.9156	7.983	193	209	(K)ELLSGDKEGLLQLPSDK(A)	68.5257	PLGS Databank Search	47784	Pass One Match	24	b1°b2b2°b3b3°b4b6b13b17y1y2y3y4y4°y5y5°y6*y6°y9y11y13*y14y15y17	19.1441	0.011	218429,
2	2280.07	2.26	2280.07	2280.06	0.0115	5.0641	7.9172	173	192	(R)SGFEGAWTTNPLVFDNSYFK(E)	83.4072	PLGS Databank Search	17037	Pass One Match	20	b4b6b6°b7b7°b10b10°b11*b13y1y3y4y5y6y7y8y10y11y13y20	10.8215	0.0144	218429,
2	1686.8	2	1686.8	1686.79	0.0103	6.1216	7.6461	4	18	(K)NYPTVSAEYSEAVEK(A)	58.5656	PLGS Databank Search	33638	Pass One Match	15	b2b5°b6*b7b9*b10°y2y6y8y9y9°y10y12y13y15	21.7145	0.0196	218429,
2	905.402	1.59	905.402	905.404	-0.0021	-2.3153	7.6219	230	236	(K)AFFDDYK(E)	60.7923	PLGS Databank Search	8752	Pass One Match	8	b5b6y2y3y4y5y6°y7	29.8374	0.0128	218429,
2	1533.75	2.71	1533.75	1533.74	0.0046	2.9788	7.5296	39	52	(R)LAWHSAGTFDVSSR(T)	60.2767	PLGS Databank Search	23702	Pass One Match	20	b4b6b6°b7°b9b9°b10y1y2y2°y3y3°y4y5y5°y7°y8°y10y11°y14	23.8258	0.0262	218429,
2	1099.6	1.93	1099.6	1099.6	6.0E-4	0.5868	7.2986	200	209	(K)EGLLQLPSDK(A)	65.7451	PLGS Databank Search	15584	Pass One Match	9	b2b8y1y3y4y4°y5y6y10	20.2367	0.0151	218429,
2	1858.96	2.96	1858.96	1858.95	0.0076	4.0703	7.2062	62	79	(K)HQSELAHGANAGLDIAVR(L)	57.3011	PLGS Databank Search	9695	Pass One Match	14	b1b2b2*b4b4*b5b6b6°b7b7*y3y4y11y12	22.1349	0.0251	218429,
2	1249.61	2	1249.61	1249.62	-0.0025	-1.9662	7.0248	120	130	(R)EDKPQPPPEGR(L)	57.9893	PLGS Databank Search	2746	Pass One Match	9	b2°b6*b6°b7°y4y4°y6°y8y9*	34.1765	0.0306	218429,
2	563.281	1	563.281	563.278	0.0029	5.1925	0	48	52	(F)DVSSR(T)	60.2936	PLGS Databank Search	1568	In Source Fragment	4	b2°y3y3°y5°	22.329	0.0174	218429,
2	458.308	1	458.308	458.308	-5.0E-4	-1.0688	0	76	79	(D)IAVR(L)	55.3847	PLGS Databank Search	5917	In Source Fragment	2	b1y4	14.8521	0.012	218429,
2	666.339	1	666.339	666.336	0.0034	5.0404	0	39	44	(R)LAWHSA(G)	60.1604	PLGS Databank Search	1582	In Source Fragment	0		0	0	218429,
Peroxbase
OK	Accession	Entry	Description	mW (Da)	pI (pH)	PLGS Score	Peptides	Theoretical Peptides	Coverage (%)	Precursor RMS Mass Error (ppm)	Products	Digest Peptides	Modified Peptides	Products RMS Mass Error (ppm)	Products RMS RT Error (min)	Amount (fmol)	Amount (ngrams)	Protein ID
2	ZmPrx42	ZmPrx42	Zea mays Monocotyledons Class III peroxidase Intron 1 complete	33034	5.3013	1350.86	9	16	24.9221	6.4676	80	6	1	22.1126	0.0175144	0	0	91
OK	Precursor MH+ (Da)	z	Peak mW	Peptide MH+ (Da)	MH+ Error (Da)	MH+ Error (ppm)	Score	Start	End	Sequence	Modifications	Retention Time (min)	Query Tool	Intensity	Peptide Type	Products	BY Matches	Products RMS Mass Error (ppm)	Products RMS RT Error (min)	Protein ID
2	1696.94	2	1696.94	1696.94	0.006	3.5449	7.4525	134	150	(R)DGVVALGGPSWTVLLGR(R)		84.7296	PLGS Databank Search	19516.1	Pass One Match	26	b2b3b4b4°b5b6b6°b7°b8b8°b11b12y1y2y3y6y7y8y9y10y10°y11y12y13y14y17	17.7411	0.0094	91,
2	992.536	1.85	992.536	992.541	-0.005	-5.0357	6.8201	103	111	(R)AFDVVNSIK(A)		62.1694	PLGS Databank Search	16621	Pass One Match	11	b8y1y2y3y4y4*y5y6y7y7°y9	23.2273	0.015	91,
2	1501.77	2	1501.77	1501.78	-0.005	-3.3475	6.2512	298	312	(K)MGNLGPLTGTSGQIR(L)		62.7943	PLGS Databank Search	4121	Pass One Match	6	b3b5*b11b13°y8*y11	16.3819	0.0255	91,
1	707.343	1	707.343	707.355	-0.0111	-15.6275	5.8307	313	317	(R)LTCWK(L)	Carbamidomethyl C (3)	74.421	PLGS Databank Search	1550	Pass Two Match	5	b1b3b4b5°y4°	23.3337	0.0233	91,
1	3094.57	3	3094.57	3094.56	0.0075	2.4083	5.6302	152	181	(R)DSTGSFPSQTSDLPPPTSSLQALLAAYSKK(N)		74.2295	PLGS Databank Search	1521	Pass One Match	6	b3°b6°b7°b8b14°y10°	36.6272	0.025	91,
1	1109.53	1.83	1109.53	1109.53	0.0016	1.4106	5.6096	313	321	(R)LTCWKLNSS(-)	Carbamidomethyl C (3), Deamidation N (7)	61.9101	PLGS Databank Search	86123	Variable Modification	7	b2°b7*y4*y5y5°y8y9	23.4138	0.0194	91,
2	1484.74	2	1484.74	1484.75	-0.0113	-7.6197	0	298	312	(K)MGNLGPLTGTSGQIR(L)		61.0083	PLGS Databank Search	1580	Neutral Loss (NH3)	5	b4b9°y4y5°y10*	30.0743	0.0191	91,
1	1092.5	2	1092.5	1092.5	-0.0044	-4.0626	0	313	321	(R)LTCWKLNSS(-)	Carbamidomethyl C (3), Deamidation N (7)	61.9275	PLGS Databank Search	2866	Neutral Loss (NH3)	2	b2y4°	3.776	0.0316	91,
2	774.435	1	774.435	774.436	-7.0E-4	-0.8725	0	105	111	(F)DVVNSIK(A)		62.1712	PLGS Databank Search	2804	In Source Fragment	12	b2b2°b3b3°b5b5°y3y4*y5y6y7y7°	18.7735	0.0155	91,
OK	Accession	Entry	Description	mW (Da)	pI (pH)	PLGS Score	Peptides	Theoretical Peptides	Coverage (%)	Precursor RMS Mass Error (ppm)	Products	Digest Peptides	Modified Peptides	Products RMS Mass Error (ppm)	Products RMS RT Error (min)	Amount (fmol)	Amount (ngrams)	Protein ID
2	ZmPrx07	ZmPrx07	Zea mays Monocotyledons Class III peroxidase 3 Introns complete	33453	8.02	1304.5	12	22	48.125	16.3736	97	8	2	27.6513	0.0237676	0	0	13
OK	Precursor MH+ (Da)	z	Peak mW	Peptide MH+ (Da)	MH+ Error (Da)	MH+ Error (ppm)	Score	Start	End	Sequence	Modifications	Retention Time (min)	Query Tool	Intensity	Peptide Type	Products	BY Matches	Products RMS Mass Error (ppm)	Products RMS RT Error (min)	Protein ID
2	1696.94	2	1696.94	1696.94	0.006	3.5449	7.4525	134	150	(R)DGVVALGGPSWTVLLGR(R)		84.7296	PLGS Databank Search	11154.9	Pass One Match	26	b2b3b4b4°b5b6b6°b7°b8b8°b11b12y1y2y3y6y7y8y9y10y10°y11y12y13y14y17	17.7411	0.0094	13,
2	1118.62	2	1118.62	1118.56	0.0543	48.544	6.2837	39	48	(R)SCPNALSTIR(S)	Carbamidomethyl C (2)	63.0831	PLGS Databank Search	2426	Pass Two Match	12	b3b5b5°b6°b7b8b9*b10y3y3°y5°y7	32.3025	0.0387	13,
2	2164	2.75	2164	2164.02	-0.0109	-5.0186	6.2356	259	278	(K)GLLHSDQELFNSGSTDSTVR(S)	Deamidation N (11)	65.3476	PLGS Databank Search	5879	Variable Modification	11	b2b6°b8°b9b10b10°y3y8y10°y11y12°	23.8858	0.0309	13,
2	2161.03	3	2161.03	2161.04	-0.007	-3.2269	6.0047	152	172	(R)DSTASFPGQTSDLPPPTSSLR(Q)		68.0636	PLGS Databank Search	2090	Pass Two Match	6	b12b13b13*y2y6°y13*	40.3025	0.027	13,
2	2286.14	2.77	2286.14	2286.16	-0.0223	-9.763	5.9506	112	133	(K)AQVESVCPGIVSCADILAVAAR(D)	Carbamidomethyl C (7), Carbamidomethyl C (13)	62.8395	PLGS Databank Search	6974	Pass One Match	8	b3*b7*b12°y2y3y6y10°y22	30.866	0.0212	13,
2	1924.95	2	1924.95	1924.91	0.0362	18.7833	5.926	279	297	(R)SFASSTSAFNSAFATAMVK(M)		68.8363	PLGS Databank Search	3325	Pass Two Match	12	b3b3°b4b6b6°b7°b9°b10b11y3y18*y19	30.6171	0.029	13,
2	3060.44	3	3060.44	3060.47	-0.0279	-9.1186	5.8706	230	258	(R)AGSTALAPLDTTTPNAFDNAYYTNLLSQK(G)	Deamidation N (15), Deamidation N (24)	75.2035	PLGS Databank Search	4448	Variable Modification	14	b2b5°b6°b8b11b12b13b15*y2*y3*y7y9y9*y29	27.7466	0.016	13,
0	1743.92	2.4	1743.92	1743.89	0.0249	14.2973	5.2924	298	313	(K)MGNLSPQTGTQGQIRR(S)		61.8153	PLGS Databank Search	2702	Pass Two Match	3	b6*b11b13°	24.4993	0.0192	13,
2	571.358	1	571.358	571.356	0.0015	2.6767	0	44	48	(A)LSTIR(S)		65.5352	PLGS Databank Search	4024	In Source Fragment	1	b5	23.2303	0.0164	13,
2	2144.02	3	2144.02	2144.01	0.0067	3.1051	0	152	172	(R)DSTASFPGQTSDLPPPTSSLR(Q)		69.7636	PLGS Databank Search	1874	Neutral Loss (NH3)	4	b3b6°b8°y3°	36.9128	0.016	13,
2	605.305	1	605.305	605.304	7.0E-4	1.0795	0	259	264	(K)GLLHSD(Q)		65.036	PLGS Databank Search	1614	In Source Fragment	0		0	0	13,
2	530.207	1	530.207	530.203	0.0041	7.6678	0	39	43	(R)SCPNA(L)	Carbamidomethyl C (2)	65.5268	PLGS Databank Search	2571	In Source Fragment	0		0	0	13,

## Sheet: spot pI 7.8
First run
TrEMBL_plants
APx01
OK	Accession	Entry	Description	mW (Da)	pI (pH)	PLGS Score	Peptides	Theoretical Peptides	Coverage (%)	Precursor RMS Mass Error (ppm)	Products	Digest Peptides	Modified Peptides	Products RMS Mass Error (ppm)	Products RMS RT Error (min)	Amount (fmol)	Amount (ngrams)	Protein ID
2	B6UB73	B6UB73_MAIZE	SubName Full APx1 Cytosolic Ascorbate Peroxidase	27367	5.5781	996.808	6	21	36.4	1.8053	39	5	0	23.9221	0.0125399	0	0	218429
OK	Precursor MH+ (Da)	z	Peak mW	Peptide MH+ (Da)	MH+ Error (Da)	MH+ Error (ppm)	Score	Start	End	Sequence	Retention Time (min)	Query Tool	Intensity	Peptide Type	Products	BY Matches	Products RMS Mass Error (ppm)	Products RMS RT Error (min)	Protein ID
2	1686.78	2	1686.78	1686.79	-0.005	-2.9495	7.0051	4	18	(K)NYPTVSAEYSEAVEK(A)	25.2257	PLGS Databank Search	13442	Pass One Match	12	b2b6y2y4y7y7°y8y9y10y11y12y13	21.1623	0.0108	218429,
2	1583.92	2.8	1583.92	1583.92	0.0028	1.7472	6.3244	210	223	(K)ALLSDPVFRPLVEK(Y)	29.9803	PLGS Databank Search	8772	Pass One Match	10	b2b4b4°b5b8°y1y7y8y9y14	25.3974	0.0137	218429,
2	1841.99	2.84	1841.99	1841.99	0.0014	0.7413	6.2832	193	209	(K)ELLSGDKEGLLQLPSDK(A)	28.3497	PLGS Databank Search	12372	Pass One Match	6	b6b8°b9°y2y4y6	19.6202	0.0133	218429,
2	1249.62	2.3	1249.62	1249.62	-0.0011	-0.8665	6.2293	120	130	(R)EDKPQPPPEGR(L)	20.3145	PLGS Databank Search	4485	Pass One Match	6	b4°b5*y2y4y5y6	26.8938	0.0099	218429,
1	4935.47	5	4935.47	4935.46	0.012	2.4339	5.5457	86	130	(K)EEFPILSYADFYQLAGVVAVEVTGGPEIPFHPGREDKPQPPPEGR(L)	32.1352	PLGS Databank Search	1731	Pass One Match	5	b7°y7*y8*y9°y11*	0	0	218429,
2	446.261	1	446.261	446.261	3.0E-4	0.761	0	15	18	(E)AVEK(A)	26.4901	PLGS Databank Search	4998	In Source Fragment	0		0	0	218429,
Suche mit der Peroxidase-DB
OK	Accession	Entry	Description	mW (Da)	pI (pH)	PLGS Score	Peptides	Theoretical Peptides	Coverage (%)	Precursor RMS Mass Error (ppm)	Products	Digest Peptides	Modified Peptides	Products RMS Mass Error (ppm)	Products RMS RT Error (min)	Amount (fmol)	Amount (ngrams)	Protein ID
2	ZmPrx38	ZmPrx38	Zea mays Monocotyledons Class III peroxidase 3 Introns complete	38415	9.1157	404.594	11	35	25.3521	16.425	76	10	0	29.7589	0.0166741	0	0	87
OK	Precursor MH+ (Da)	z	Peak mW	Peptide MH+ (Da)	MH+ Error (Da)	MH+ Error (ppm)	Score	Start	End	Sequence	Retention Time (min)	Query Tool	Intensity	Peptide Type	Products	BY Matches	Products RMS Mass Error (ppm)	Products RMS RT Error (min)	Protein ID
2	562.274	1	562.274	562.273	0.001	1.7753	6.4463	160	164	(K)GGWSR(D)	23.0288	PLGS Databank Search	1841	Pass One Match	7	b2b3b4°b5y2y3y5	36.5588	0.0146	87,
2	1794.82	2.04	1794.82	1794.85	-0.0296	-16.4869	6.1466	160	175	(K)GGWSRDGNLYQVETGR(R)	28.8186	PLGS Databank Search	172273	Pass Two Match	20	b2b3b4°b6b8*b9b10*b11*b12b16°y6y6°y7y8y8*y8°y9y11*y15y16	33.031	0.0165	87,
1	1251.6	2.08	1251.6	1251.6	0.0042	3.3505	5.7682	165	175	(R)DGNLYQVETGR(R)	27.2522	PLGS Databank Search	11157	Pass One Match	7	b6b6*b7°b8°y1y3°y5	17.1147	0.018	87,
1	1199.64	2	1199.64	1199.67	-0.0368	-30.6354	5.5472	337	348	(R)VGVLTGAQGEIR(K)	30.1879	PLGS Databank Search	11228	Pass Two Match	8	b2b5°b12*y6°y8°y9*y11y12	21.2191	0.0197	87,
1	1407.71	2	1407.71	1407.7	0.0152	10.8162	5.4533	165	176	(R)DGNLYQVETGRR(D)	30.9885	PLGS Databank Search	8006	Pass One Match	6	b8b9°y5y8*y11*y12	29.8758	0.0131	87,
1	1117.56	2	1117.56	1117.53	0.0276	24.6549	5.0729	189	198	(K)NLPDSMDGIR(K)	23.0554	PLGS Databank Search	2446	Pass Two Match	4	b4°b5*b6°y8°	0	0	87,
1	1245.62	2	1245.62	1245.63	-0.0104	-8.3526	5.0055	189	199	(K)NLPDSMDGIRK(L)	23.5466	PLGS Databank Search	2764	Pass One Match	6	b3b3*b4*b5y6°y11	27.9634	0.0137	87,
0	2026.99	2	2026.99	2027.01	-0.0178	-8.8033	4.9649	108	125	(K)DAKPNHTLDAFDVIDDIK(E)	29.613	PLGS Databank Search	2609	Pass One Match	5	b2b9°y3y8°y9	22.5981	0.0152	87,
0	3197.67	4.39	3197.67	3197.6	0.0728	22.7713	4.9633	102	130	(R)GNTAEKDAKPNHTLDAFDVIDDIKEALEK(R)	29.0627	PLGS Databank Search	2024	Pass Two Match	6	b2b5°b7°b10*b13y8	38.0934	0.0211	87,
0	2320.14	3	2320.14	2320.1	0.0429	18.4818	4.6808	237	257	(R)NFTAHRDSDPTLDGAYAAELR(R)	28.1679	PLGS Databank Search	1508	Pass Two Match	5	b1b4°b5°b10°y6°	28.92	0.014	87,
Second run
Uniprot_plants
OK	Accession	Entry	Description	mW (Da)	pI (pH)	PLGS Score	Peptides	Theoretical Peptides	Coverage (%)	Precursor RMS Mass Error (ppm)	Products	Digest Peptides	Modified Peptides	Products RMS Mass Error (ppm)	Products RMS RT Error (min)	Amount (fmol)	Amount (ngrams)	Protein ID
2	A5H453	PER42_MAIZE	RecName Full Peroxidase 42 EC 1 11 1 7 AltName Full Plasma membrane bound peroxidase 3 1 Short	32990	5.5928	710.685	2	16	8.0997	1.64	27	2	0	14.1583	0.0160158	0	0	19943
OK	Precursor MH+ (Da)	z	Peak mW	Peptide MH+ (Da)	MH+ Error (Da)	MH+ Error (ppm)	Score	Start	End	Sequence	Retention Time (min)	Query Tool	Intensity	Peptide Type	Products	BY Matches	Products RMS Mass Error (ppm)	Products RMS RT Error (min)	Protein ID
2	1696.94	2	1696.94	1696.94	0.0037	2.1581	6.8876	134	150	(R)DGVVALGGPSWTVLLGR(R)	84.7452	PLGS Databank Search	12436.8	Pass One Match	17	b3b4b5b5°b6b7b8b10°b11b13°y2y3y10y11y12y13y17	8.7762	0.0156	19943,
2	992.54	1.87	992.54	992.541	-8.0E-4	-0.8495	6.5299	103	111	(R)AFDVVNSIK(A)	63.4187	PLGS Databank Search	10238	Pass One Match	10	b2y1y2y3y4y4*y5y6°y7y9	20.2558	0.0166	19943,
OK	Accession	Entry	Description	mW (Da)	pI (pH)	PLGS Score	Peptides	Theoretical Peptides	Coverage (%)	Precursor RMS Mass Error (ppm)	Products	Digest Peptides	Modified Peptides	Products RMS Mass Error (ppm)	Products RMS RT Error (min)	Amount (fmol)	Amount (ngrams)	Protein ID
2	A5H454	PER66_MAIZE	RecName Full Peroxidase 66 EC 1 11 1 7 AltName Full Plasma membrane bound peroxidase 3 2 Short	33398	8.02	596.839	3	22	13.75	3.2181	28	3	0	15.3971	0.0147995	0	0	19981
OK	Precursor MH+ (Da)	z	Peak mW	Peptide MH+ (Da)	MH+ Error (Da)	MH+ Error (ppm)	Score	Start	End	Sequence	Modifications	Retention Time (min)	Query Tool	Intensity	Peptide Type	Products	BY Matches	Products RMS Mass Error (ppm)	Products RMS RT Error (min)	Protein ID
2	1696.94	2	1696.94	1696.94	0.0037	2.1581	6.8876	134	150	(R)DGVVALGGPSWTVLLGR(R)		84.7452	PLGS Databank Search	4594.24	Pass One Match	17	b3b4b5b5°b6b7b8b10°b11b13°y2y3y10y11y12y13y17	8.7762	0.0156	19981,
1	1888.97	2	1888.97	1888.97	7.0E-4	0.347	5.7979	39	56	(R)SCPNALSTIRSGVNSAVR(Q)	Carbamidomethyl C (2)	76.5897	PLGS Databank Search	2767	Missed Cleavage	7	b7b8*b11°b13°y7*y8y17	23.7124	0.016	19981,
1	962.562	2	962.562	962.567	-0.0049	-5.1274	5.6237	103	111	(R)GFVVVNSIK(A)		69.6823	PLGS Databank Search	3782	Pass One Match	4	b4b7*y4°y9	18.659	0.0066	19981,
APx01
OK	Accession	Entry	Description	mW (Da)	pI (pH)	PLGS Score	Peptides	Theoretical Peptides	Coverage (%)	Precursor RMS Mass Error (ppm)	Products	Digest Peptides	Modified Peptides	Products RMS Mass Error (ppm)	Products RMS RT Error (min)	Amount (fmol)	Amount (ngrams)	Protein ID
2	Q05431	APX1_ARATH	RecName Full L ascorbate peroxidase 1 cytosolic Short AP Short AtAPx01 EC 1 11 1 11	27543	5.6748	502.825	2	24	28.4	17.1673	40	2	0	24.993	0.0164747	0	0	1706
OK	Precursor MH+ (Da)	z	Peak mW	Peptide MH+ (Da)	MH+ Error (Da)	MH+ Error (ppm)	Score	Start	End	Sequence	Retention Time (min)	Query Tool	Intensity	Peptide Type	Products	BY Matches	Products RMS Mass Error (ppm)	Products RMS RT Error (min)	Protein ID
2	2280.07	2.14	2280.07	2280.06	0.0129	5.6482	6.4199	173	192	(R)SGFEGAWTSNPLIFDNSYFK(E)	83.4414	PLGS Databank Search	35360	Pass One Match	23	b2b3b4b5°b6b6°b7b7°b8b12°b13b13°y1y2y3y5y6y6°y7y7°y10°y13y20	24.8773	0.014	1706,
0	5573.99	5.33	5573.99	5573.86	0.1316	23.612	5.3183	80	130	(R)LLDPIREQFPTISFADFHQLAGVVAVEVTGGPDIPFHPGREDKPQPPPEGR(L)	84.2056	PLGS Databank Search	74820	Pass Two Match	17	b2b9°b10°b11*b13b18°y2y3°y4°y5°y7*y7°y9°y10y11*y13*y20y26y51	25.1488	0.0194	1706,
APx01
TrEMBL_plants
OK	Accession	Entry	Description	mW (Da)	pI (pH)	PLGS Score	Peptides	Theoretical Peptides	Coverage (%)	Precursor RMS Mass Error (ppm)	Products	Digest Peptides	Modified Peptides	Products RMS Mass Error (ppm)	Products RMS RT Error (min)	Amount (fmol)	Amount (ngrams)	Protein ID
2	B6UB73	B6UB73_MAIZE	SubName Full APx1 Cytosolic Ascorbate Peroxidase	27367	5.5781	5456.88	9	21	38	3.19	104	8	0	20.914	0.0182571	0	0	218429
2	K7UVG7	K7UVG7_MAIZE	SubName Full Uncharacterized protein	17011	5.1841	4915.1	5	14	37.013	2.882	78	5	0	20.8723	0.0151698	0	0	1305518
2	C4PBJ3	C4PBJ3_CAJCA	SubName Full Ascorbate peroxidase Flags Fragment	20506	4.5879	132.415	1	17	4.6875	2.3349	5	1	0	16.547	0.0171034	0	0	410976
2	Q5QIS5	Q5QIS5_REHGL	SubName Full Ascorbate peroxidase	27480	5.4243	38.4145	1	21	3.6	2.2302	6	1	0	24.0814	0.0173917	0	0	1764363
2	A6YGE5	A6YGE5_CARPA	SubName Full Ascorbate peroxidase	27764	5.7363	38.4145	1	21	3.6	2.2302	6	1	0	24.0814	0.0173917	0	0	82101
OK	Precursor MH+ (Da)	z	Peak mW	Peptide MH+ (Da)	MH+ Error (Da)	MH+ Error (ppm)	Score	Start	End	Sequence	Retention Time (min)	Query Tool	Intensity	Peptide Type	Products	BY Matches	Products RMS Mass Error (ppm)	Products RMS RT Error (min)	Protein ID
2	2280.07	2.14	2280.07	2280.06	0.0129	5.6482	8.0389	173	192	(R)SGFEGAWTTNPLVFDNSYFK(E)	83.4414	PLGS Databank Search	35360	Pass One Match	29	b2b3b4b5°b6b6°b7b7°b8b9b10b10°b12b13b13°b20°y1y2y3y5y6y6°y7y8y9y10y10°y13y20	21.2705	0.015	218429,
2	1841.98	2.65	1841.98	1841.99	-8.0E-4	-0.4084	7.8272	193	209	(K)ELLSGDKEGLLQLPSDK(A)	69.052	PLGS Databank Search	46629	Pass One Match	27	b2b2°b3b3°b4°b6b6°b7b7°b13y1y2y3y3°y4y4°y5y6y6*y9y9*y10y10°y12*y14y14*y17	24.5308	0.0136	218429,
2	1583.91	2.61	1583.91	1583.92	-0.0019	-1.2175	7.6644	210	223	(K)ALLSDPVFRPLVEK(Y)	73.2405	PLGS Databank Search	32265	Pass One Match	12	b2b3y1y2y2°y5y6y7y9y11y12y14	10.4637	0.0141	218429,
2	1686.79	2	1686.79	1686.79	0.0089	5.2554	7.6272	4	18	(K)NYPTVSAEYSEAVEK(A)	59.836	PLGS Databank Search	42618	Pass One Match	14	b2b3b5b8°b11*y4y7°y8y8°y9°y10y11y12y13	17.0253	0.0244	218429,
2	1017.57	2	1017.57	1017.57	-0.0024	-2.3349	7.0922	210	218	(K)ALLSDPVFR(P)	69.1925	PLGS Databank Search	4641	Pass One Match	5	b5°b7°y4y6y9	16.547	0.0171	218429,
2	696.319	1	696.319	696.32	-0.0011	-1.5897	6.8579	224	229	(K)YAADEK(A)	64.4345	PLGS Databank Search	1597	Pass One Match	5	b4y3°y5y5°y6	19.6469	0.0226	218429,
2	922.45	1	922.45	922.452	-0.0021	-2.2302	6.7651	242	250	(K)LSELGFADA(-)	69.2572	PLGS Databank Search	8551	Pass One Match	6	b5y2y3y4y5°y9	24.0814	0.0174	218429,
2	1533.75	2.64	1533.75	1533.74	0.0058	3.7846	6.5604	39	52	(R)LAWHSAGTFDVSSR(T)	61.6136	PLGS Databank Search	11782	Pass One Match	6	b2b9b13y2y5y5°	25.7252	0.033	218429,
Suche mit der Peroxidase-DB
OK	Accession	Entry	Description	mW (Da)	pI (pH)	PLGS Score	Peptides	Theoretical Peptides	Coverage (%)	Precursor RMS Mass Error (ppm)	Products	Digest Peptides	Modified Peptides	Products RMS Mass Error (ppm)	Products RMS RT Error (min)	Amount (fmol)	Amount (ngrams)	Protein ID
2	ZmPrx42	ZmPrx42	Zea mays Monocotyledons Class III peroxidase Intron 1 complete	33034	5.3013	822.901	8	16	28.972	14.709	63	6	0	24.3037	0.0195161	0	0	91
OK	Precursor MH+ (Da)	z	Peak mW	Peptide MH+ (Da)	MH+ Error (Da)	MH+ Error (ppm)	Score	Start	End	Sequence	Modifications	Retention Time (min)	Query Tool	Intensity	Peptide Type	Products	BY Matches	Products RMS Mass Error (ppm)	Products RMS RT Error (min)	Protein ID
2	1696.94	2	1696.94	1696.94	0.0037	2.1581	6.9562	134	150	(R)DGVVALGGPSWTVLLGR(R)		84.7452	PLGS Databank Search	6146.12	Pass One Match	17	b3b4b5b5°b6b7b8b10°b11b13°y2y3y10y11y12y13y17	8.7762	0.0156	91,
2	992.54	1.87	992.54	992.541	-8.0E-4	-0.8495	6.5811	103	111	(R)AFDVVNSIK(A)		63.4187	PLGS Databank Search	10238	Pass One Match	9	b2y1y2y3y4y5y6°y7y9	17.3711	0.0174	91,
1	2966.49	2.56	2966.49	2966.46	0.03	10.1238	5.6395	152	180	(R)DSTGSFPSQTSDLPPPTSSLQALLAAYSK(K)		86.8999	PLGS Databank Search	5380	Pass One Match	7	b6°b13°y1y5y5°y6y29	22.8239	0.0204	91,
0	2228.1	2.49	2228.1	2228.12	-0.0172	-7.7255	5.5477	112	133	(K)AQVEAACPGVVSCADILAVAAR(D)	Carbamidomethyl C (7), Carbamidomethyl C (13)	78.3677	PLGS Databank Search	3615	Pass One Match	8	b5°b6*b7*b11°b12b14*b14°y9	32.9796	0.0263	91,
0	1501.76	2	1501.76	1501.78	-0.0186	-12.368	5.4267	298	312	(K)MGNLGPLTGTSGQIR(L)		95.3689	PLGS Databank Search	1578	Pass Two Match	5	b9b9*y4*y7*y15	19.6189	0.0141	91,
0	3094.67	3.12	3094.67	3094.56	0.11	35.5482	5.1744	152	181	(R)DSTGSFPSQTSDLPPPTSSLQALLAAYSKK(N)		81.6191	PLGS Databank Search	15990	Pass Two Match	5	b5°b11b26°y4y30	42.5895	0.0229	91,
OK	Accession	Entry	Description	mW (Da)	pI (pH)	PLGS Score	Peptides	Theoretical Peptides	Coverage (%)	Precursor RMS Mass Error (ppm)	Products	Digest Peptides	Modified Peptides	Products RMS Mass Error (ppm)	Products RMS RT Error (min)	Amount (fmol)	Amount (ngrams)	Protein ID
2	ZmPrx07	ZmPrx07	Zea mays Monocotyledons Class III peroxidase 3 Introns complete	33453	8.02	738.66	21	22	48.4375	11.2326	131	12	1	28.3621	0.0204032	0	0	13
OK	Precursor MH+ (Da)	z	Peak mW	Peptide MH+ (Da)	MH+ Error (Da)	MH+ Error (ppm)	Score	Start	End	Sequence	Modifications	Retention Time (min)	Query Tool	Intensity	Peptide Type	Products	BY Matches	Products RMS Mass Error (ppm)	Products RMS RT Error (min)	Protein ID
2	1696.94	2	1696.94	1696.94	0.0037	2.1581	6.9562	134	150	(R)DGVVALGGPSWTVLLGR(R)		84.7452	PLGS Databank Search	10884.9	Pass One Match	17	b3b4b5b5°b6b7b8b10°b11b13°y2y3y10y11y12y13y17	8.7762	0.0156	13,
1	1888.97	2	1888.97	1888.97	7.0E-4	0.347	5.9046	39	56	(R)SCPNALSTIRSGVNSAVR(Q)	Carbamidomethyl C (2)	76.5897	PLGS Databank Search	2767	Missed Cleavage	7	b7b8*b11°b13°y7*y8y17	23.7124	0.016	13,
1	2164	2.77	2164	2164.02	-0.017	-7.8687	5.8806	259	278	(K)GLLHSDQELFNSGSTDSTVR(S)	Deamidation N (11)	66.1751	PLGS Databank Search	17163	Variable Modification	12	b6b7b10b15°y3y5y5°y8y9y12°y13°y20	29.9315	0.0196	13,
1	1587.81	2	1587.81	1587.79	0.0226	14.2023	5.6781	298	312	(K)MGNLSPQTGTQGQIR(R)		80.9835	PLGS Databank Search	5558	Pass Two Match	8	b4*b6b11°b13°y3*y5*y8y15	26.9764	0.0223	13,
1	789.423	2	789.423	789.421	0.0017	2.1223	5.6629	49	56	(R)SGVNSAVR(Q)		59.3329	PLGS Databank Search	2672	Pass Two Match	6	b2°b5°b7b7°y5y7*	36.6535	0.0181	13,
1	962.562	2	962.562	962.567	-0.0049	-5.1274	5.6066	103	111	(R)GFVVVNSIK(A)		69.6823	PLGS Databank Search	3782	Pass One Match	5	b4b7*y2y4°y9	16.7415	0.0066	13,
0	2286.14	2.79	2286.14	2286.16	-0.0151	-6.6265	5.5467	112	133	(K)AQVESVCPGIVSCADILAVAAR(D)	Carbamidomethyl C (7), Carbamidomethyl C (13)	64.0841	PLGS Databank Search	28451	Pass One Match	5	b2b3*b7y9y22	23.5978	0.0198	13,
0	2317.21	2.31	2317.21	2317.14	0.064	27.6416	5.3894	151	172	(R)RDSTASFPGQTSDLPPPTSSLR(Q)		77.5612	PLGS Databank Search	5339	Pass Two Match	7	b3b6°b11*b13y4°y13y14*	37.6589	0.0149	13,
0	936.532	2	936.532	936.515	0.0169	18.0771	5.3642	173	180	(R)QLLSAYNK(K)		60.0084	PLGS Databank Search	1534	Pass Two Match	6	b3*b4°b5b5*b6°y8	25.4085	0.0111	13,
0	617.295	1	617.295	617.282	0.013	21.1345	5.3488	225	229	(R)ANCPR(A)	Carbamidomethyl C (3)	50.4861	PLGS Databank Search	1526	Pass Two Match	6	b2*b3b4*b5y4*y5*	34.8191	0.0142	13,
0	1118.57	2	1118.57	1118.56	0.0105	9.4136	5.3445	39	48	(R)SCPNALSTIR(S)	Carbamidomethyl C (2)	59.1575	PLGS Databank Search	1829	Pass One Match	5	b5b9°b10°y4y5°	36.2043	0.0225	13,
0	1924.94	2	1924.94	1924.91	0.0337	17.5117	5.308	279	297	(R)SFASSTSAFNSAFATAMVK(M)		69.3291	PLGS Databank Search	5856	Pass Two Match	9	b2b3b8b8°b10°b15y2y10y19*	32.4094	0.0167	13,

## Sheet: spot pI 6.1
Flutstress 4 Lauf 1 Suche mit der Peroxidase-DB
OK	Accession	Entry	Description	mW (Da)	pI (pH)	PLGS Score	Peptides	Theoretical Peptides	Coverage (%)	Precursor RMS Mass Error (ppm)	Products	Digest Peptides	Modified Peptides	Products RMS Mass Error (ppm)	Products RMS RT Error (min)	Amount (fmol)	Amount (ngrams)	Protein ID
2	ZmPrx106	ZmPrx106	Zea mays Monocotyledons Class III peroxidase Intron 1 complete	33664	8.373	641.433	40	23	82.6625	18.3351	231	22	2	30.4185	0.0193275	0	0	24
1	ZmPrx119	ZmPrx119	Zea mays Monocotyledons Class III peroxidase Introns 1 2 complete	35018	7.7842	50.3054	2	23	6.7251	20.4277	10	2	0	34.8429	0.0174539	0	0	37
0	ZmPrx76	ZmPrx76	Zea mays Monocotyledons Class III peroxidase Introns 1 2 complete	33415	8.5444	7.7173	1	23	2.8302	6.5784	4	1	0	24.8905	0.021058	0	0	122
OK	Precursor MH+ (Da)	z	Peak mW	Peptide MH+ (Da)	MH+ Error (Da)	MH+ Error (ppm)	Score	Start	End	Sequence	Modifications	Retention Time (min)	Query Tool	Intensity	Peptide Type	Products	BY Matches	Products RMS Mass Error (ppm)	Products RMS RT Error (min)	Protein ID
2	1999.02	2.6	1999.02	1999.01	0.0041	2.0478	6.4857	185	204	(K)GLSARDMTALSGAHTVGQAR(C)		30.7056	PLGS Databank Search	57689	Pass One Match	19	b2b3b7°b9°b13b16b18b20y2y3y4*y7*y8°y10*y11*y12y13*y15y15°	27.3203	0.0162	24,
1	1975.04	2	1975.04	1975.04	0.0016	0.8093	6.0836	136	153	(R)DAVNLLGGPSWTVYLGRR(D)	Deamidation N (4)	32.7926	PLGS Databank Search	7298	Variable Modification	11	b4b5*b6*b7*b7°b8°b10b15°b18y3y8°	21.7723	0.0186	24,
1	1530.79	2	1530.79	1530.79	-1.0E-4	-0.0753	5.8702	302	316	(R)MGAISPLTATQGEVR(L)		26.9111	PLGS Databank Search	13118	Pass One Match	4	b3b9y5°y15	6.453	0.006	24,
1	973.53	2	973.53	973.531	-0.0016	-1.6059	5.8428	49	59	(R)AGVASAVAAEK(R)		43.0451	PLGS Databank Search	1969	Pass One Match	6	b3b6b7b9y1y2°	27.911	0.0151	24,
1	776.386	1	776.386	776.426	-0.0396	-50.9996	5.8132	4	11	(K)SAASSVVR(C)		29.7983	PLGS Databank Search	2514	Pass Two Match	8	b2°b3b6b6°b7°y2y4°y5°	37.424	0.0255	24,
1	1431.72	2	1431.72	1431.76	-0.0403	-28.1302	5.7995	122	135	(N)ATVSCADILALAAR(D)	Carbamidomethyl C (5)	25.3845	PLGS Databank Search	6845	Pass Two Match	6	b2°b3b7b8°y5y9°	40.1293	0.0146	24,
1	1514.73	2.34	1514.73	1514.74	-0.0111	-7.3072	5.7967	190	204	(R)DMTALSGAHTVGQAR(C)		28.8147	PLGS Databank Search	10309	Pass One Match	12	b6°b7b7°b10y3*y4y4*y6*y8y8°y9*y11	35.728	0.0246	24,
0	1621.77	2	1621.77	1621.77	0.0033	2.0258	5.7309	283	297	(K)KYSGNAAMFTADFAK(A)		24.8881	PLGS Databank Search	1814	Missed Cleavage	7	b5°b9°b10*b11*y9y9°y12	31.7672	0.013	24,
0	1668.87	2	1668.87	1668.83	0.0327	19.5826	5.6602	212	226	(R)IYNDGNINATFASLR(Q)		25.967	PLGS Databank Search	2406	Pass Two Match	5	b5°b7°b8*b10b11y10	18.8448	0.0159	24,
0	1129.58	2	1129.58	1129.63	-0.0556	-49.2134	5.6246	49	60	(R)AGVASAVAAEKR(M)		25.9521	PLGS Databank Search	4616	Pass Two Match	5	b3b5°b6°b8b9	19.5601	0.0181	24,
0	1201.64	2	1201.64	1201.64	2.0E-4	0.1969	5.6095	39	48	(K)KCPDVQSIVR(A)	Carbamidomethyl C (2)	27.4372	PLGS Databank Search	1773	Missed Cleavage	3	b4°b8*y5*	0	0	24,
0	1939	2.61	1939	1938.98	0.0187	9.6509	5.6017	210	226	(R)NRIYNDGNINATFASLR(Q)		28.1551	PLGS Databank Search	17893	Missed Cleavage	7	b12b13°b14°y8y13y13*y14*	32.6118	0.0201	24,
0	1988	2.47	1988	1988.02	-0.0149	-7.4955	5.5851	95	113	(K)NAGPNANSVRGYEVIDAIK(A)		31.0023	PLGS Databank Search	6108	Missed Cleavage	12	b2b3*b6b15°y1y3y7y8°y9y13y14*y14°	27.2418	0.0233	24,
0	1818.93	2	1818.93	1818.94	-0.0116	-6.3854	5.544	136	152	(R)DAVNLLGGPSWTVYLGR(R)	Deamidation N (4)	25.0566	PLGS Databank Search	2840	Variable Modification	8	b5*b9*b9°b11b11°y3y8°y9	34.4858	0.0225	24,
0	2418.11	3	2418.11	2418.2	-0.0907	-37.5187	5.5179	262	283	(R)QGLFHSDQELFNGGSQDALVKK(Y)		26.5156	PLGS Databank Search	1983	Pass Two Match	6	b1*b3b4b6°b9*b10	33.9524	0.0234	24,
0	2149.99	2.63	2149.99	2150.02	-0.0372	-17.3224	5.4517	190	209	(R)DMTALSGAHTVGQARCATFR(N)	Carbamidomethyl C (16)	34.9747	PLGS Databank Search	10185	Missed Cleavage	13	b5b6b6°b9y4y5°y6°y7y7°y8*y10°y14*y20	29.3861	0.0142	24,
0	3809.88	4	3809.88	3809.83	0.0572	15.0127	5.451	227	261	(R)QQTCPLAGGDAALAPIDVQTPEAFDNAYYKNLMAR(Q)	Carbamidomethyl C (4)	29.5635	PLGS Databank Search	4093	Missed Cleavage	10	b3b6*b7°b13*b15°y3y9y10y13y27	20.6243	0.0178	24,
0	1493.73	2.63	1493.73	1493.67	0.0607	40.6208	5.2905	284	297	(K)YSGNAAMFTADFAK(A)		21.841	PLGS Databank Search	299047	Pass Two Match	10	b3°b4°b5*b8*b12*b14y4°y12y12*y14	37.8347	0.0085	24,
0	1007.53	1.63	1007.53	1007.54	-0.0066	-6.5784	5.2428	105	113	(R)GYEVIDAIK(A)		27.4057	PLGS Databank Search	2844	Pass One Match	4	b5b7°b8b8°	24.8905	0.0211	24,
0	3091.57	3	3091.57	3091.51	0.0536	17.3264	5.1735	154	184	(R)DARTASQSDANANLPGPGSSLATLVTMFGNK(G)		31.3983	PLGS Databank Search	3028	Missed Cleavage	4	b4°b22*y2*y15°	0	0	24,
0	2749.38	3.66	2749.38	2749.35	0.0296	10.7762	5.0935	157	184	(R)TASQSDANANLPGPGSSLATLVTMFGNK(G)		26.9624	PLGS Databank Search	9281	Pass One Match	5	b13b14b14*b25*y16*	22.4138	0.0145	24,
0	2754.36	3	2754.36	2754.49	-0.1224	-44.433	4.9556	12	39	(R)CLQLLTVAAVLAGAAAGGGLSTSFYSKK(C)	Carbamidomethyl C (1)	34.227	PLGS Databank Search	3954	Pass Two Match	4	b5b13°b14*y15°	41.0824	0.0135	24,
